# Supplementary material for: TBL1X/TBL1XR1 govern β-cell identity through a PAX6-containing gene regulatory network
Source: Nat Commun. 2026 Apr 23;17:3736. doi: 10.1038/s41467-026-72077-5 (PMC13102947; doi:10.1038/s41467-026-72077-5)
Supplement: Supplementary file 5 — Supplementary Data 2 [file 41467_2026_72077_MOESM5_ESM.xlsx]

## Sheet: Sheet1
Supplemental Table 2. Summary of the pancreatic islet donor characteristics. Islets were used for TBL1X and TBL1XR1 mRNA level determination. Full information at www.humanislets.com
Donor ID	BMI	HbA1c
A	26.2	5.4
B	23.7	5.9
C	40.9	5.8
D	25.1	5.7
E	32.5	5.6
F	28	5.6
G	29.7	5.4
H	25.1	5.7
I	23.8	5.6
J	23.1	6.7
K	28.3	5.9
L	25.9	10
M	32.2	4.9
N	35.2	8.6
O	30.9	6.9
P	21.8	9.9
Q	24.4	7.2
R	30.1	5.9
S	35.7	5.9
T	26.4	5.4
U	27.8	5
V	27	5.5
W	24.6	4.9
X	32.8	5.7
Y	30.2	5.2
Z	31.9	5.1
AA	24.9	4.5
AB	24.3	5.3
AC	31	5.1
AD	24.4	5.5
AE	25.7	4.3
