# Supplementary material for: TBL1X/TBL1XR1 govern β-cell identity through a PAX6-containing gene regulatory network
Source: Nat Commun. 2026 Apr 23;17:3736. doi: 10.1038/s41467-026-72077-5 (PMC13102947; doi:10.1038/s41467-026-72077-5)
Supplement: Supplementary file 7 — Source Data [file 41467_2026_72077_MOESM7_ESM.xlsx]

## Sheet: 1b
	Fig. 1b: Tbl1x and Tbl1xr1 gene expression (ΔCt values)
	Tbl1x expression		Tbl1xr1 expression
	Control	TBL/RβKO	Control	TBL/RβKO
	-1.85044	0.127258	1.12307	1.48289
	-1.7653	0.10924	1.04629	1.73426
	-1.85833	-0.193251	1.01343	1.61771
	-1.60056	0.055191	0.66717	1.64149
p-value	<0.0001		0.0031
	****		**
Graphs plotted and statistical calculations in Prism 10.2.3

## Sheet: 1c
Fig. 1c: Blood glucose levels over time
Time (week)	Control						TBL/RβKO						Mean Control	SD Control	Mean TBL/RβKO	SD TBL/RβKO	p-value
4	128	163	170	187	216	170	168	184	178	202	160	173	172.333	28.9321	177.5	14.5568	1	ns
5	174	151	142	149	176	162	181	196	186	236	262	155	159	13.9714	202.667	39.2309	0.394343	ns
6	151	179	178	180	203	170	367	422	172	238	301	384	176.833	16.8216	314	95.375	0.17804	ns
7	161	134	143	139	187	153	412	447	330	293	407	453	152.833	19.3744	390.333	64.8064	0.0018056	**
8	153	150	141	153	147	131	477	507	395	439	452	484	145.833	8.54205	459	39.4918	<0,0001	****
9	172	216	153	172	192	167	456	516	394	426	516	567	178.667	22.16	479.167	64.8765	0.0003922	***
10	182	174	146	156	185	192	620	641	461	437	500	619	172.5	17.9081	546.333	90.6105	0.0013892	**
11	132	142	138	129	167	161	571	688	574	518	627	580	144.833	15.6386	593	58	<0,0001	****
12	133	171	133	144	164	143	668	618	496	559	537	589	148	15.975	577.833	60.9702	<0,0001	****
13	151	145	133	129	145	147	602	706	452	598	642	684	141.667	8.64099	614	90.3239	0.0005593	***
14	163	168	152	157	181	164	546	637	548	540	501	623	164.167	9.98833	565.833	52.7538	<0,0001	****
15	151	160	152	136	168	158	441	506	578	558	387	596	154.167	10.8151	511	82.7333	0.0013438	**
Graphs plotted and statistical calculations in Prism 10.2.3

## Sheet: 1d
	Fig. 1d: Fasting and refeeding blood glucose levels
	Fasting		Refeeding
	Control	TBL/RβKO	Control	TBL/RβKO
	98	477	160	823
	89	433	147	682
	83	478	134	854
	74	444	144	724
	64	393	137	753
Mean	81.6	445	144.4	767.2
SD	13.1643	35.2207	10.1637	70.6661
p-value	<0.0001		<0.0001
	****		****
Graphs plotted and statistical calculations in Prism 10.2.3

## Sheet: 1e
	Fig. 1e: Fasting and refeeding plasma insulin levels
	Fasting		Refeeding
	Control	TBL/RβKO	Control	TBL/RβKO
	0.353536	0.00095383	3.33463	0.393194
	0.0911369	0.084004	1.77167	0.193902
	0.831044	0.175617	2.78816	0.211957
	0.180627	0.131435	2.38974	0.263256
	0.434749	0.10529	2.38974	0.0422244
Mean	0.378218	2.53479	0.0994601	0.220907
SD	0.287365	0.0648048	0.576278	0.126702
p-value	<0.0001		<0.0001
	****		****
Graphs plotted and statistical calculations in Prism 10.2.3

## Sheet: 1f
	Fig. 1f: Pancreas insulin content
	Control	TBL/RβKO
	5.66109	0.0464826
	5.11129	0.0594383
	5.60712	0.0446818
	8.66916	0.0536613
	8.19203	0.0467249
	5.60508	0.0645126
Mean	6.47429	0.0525836
SD	1.53588	0.00805525
p-value	<0.0001
	****
Graphs plotted and statistical calculations in Prism 10.2.3

## Sheet: 1g
	Fig. 1g: Blood glucose levels at 5 and 20 weeks of age
	5 weeks		20 weeks
	Control	TBL/RβKO	Control	TBL/RβKO
	170	175	177	727
	201	148	180	590
	164	148	184	685
	144	169	135	561
	174			655
	148
Mean	166.833	160	169	643.6
SD	20.5564	14.0712	22.8473	67.9985
p-value	0.581		<0.0001
	ns		****
Graphs plotted and statistical calculations in Prism 10.2.3

## Sheet: 1h
Fig. 1h: Blood glucose levels during an oral glucose tolerance test at 5 weeks of age
Time (min)	0	10	30	60	120
Control	103	242	237	134	107
	105	243	208	129	102
	85	261	223	147	73
	120	291	221	120	73
Mean	103.25	259.25	222.25	132.5	88.75
SD	14.3382	22.8965	11.8708	11.2694	18.3007
TBL/RβKO	66	197	165	87	67
	65	176	139	64	52
	93	297	251	124	87
	88	249	159	86	52
	86	221	290	80	54
	74	241	162	78	43
	85	236	337	137	73
	90	252	210	102	87
Mean	80.875	233.625	214.125	94.75	64.375
SD	10.9862	36.7848	71.7584	24.7083	16.8008
p-value	0.8102	0.7102	0.9974	0.3151	0.7505
	ns	ns	ns	ns	ns
Graphs plotted and statistical calculations in Prism 10.2.3

## Sheet: 1i
Fig. 1i: Plasma insulin levels during an oral glucose tolerance test at 5 weeks of age
Time (min)	0	10	30
Control	0.262425	0.669051	0.495105
	0.217244	0.478539	0.478539
	0.24887	0.364081	0.335467
	0.22628	0.441642	0.242846
Mean	0.238705	0.488328	0.387989
SD	0.0206633	0.129581	0.120413
TBL/RβKO	0.268449	0.522214	0.28125
	0.25866	0.456702
	0.262425	0.51619	0.370858
	0.389684	0.568901	0.464985
	0.307605	0.373117	0.288027
	0.222515	0.505648	0.301581
	0.292545	0.407756	0.387425
	0.364081	0.538027	0.372364
Mean	0.295746	0.486069	0.352356
SD	0.0563642	0.0675186	0.0663704
p-value	0.0876	>0,9999	0.9422
	ns	ns	ns
Graphs plotted and statistical calculations in Prism 10.2.3

## Sheet: 1j
	Fig. 1j: α/β-cell mass at the age of 5 weeks
	Control	TBL/RβKO
	0.366197	1.41667
	0.488889	0.6
	0.682927	0.875
	0.4375	0.517241
	0.361702
	0.318182
Mean	0.442566	0.852227
SD	0.132505	0.406179
p-value	0.0465738
	*
Graphs plotted and statistical calculations in Prism 10.2.3

## Sheet: 1l
Fig. 1l: Blood glucose levels during an oral glucose tolerance test at 13 weeks
Time (min)	0	10	30	60	120
Control	95	219	282	187	109
	108	174	236	146	101
	105	263	228	172	99
	89	247	354	230	100
	89	179	281	236	116
Mean	97.2	216.4	276.2	194.2	105
SD	8.89944	39.7215	50.1219	38.3953	7.31437
TBL/RβKO	233	404	600	505	309
	191	311	488	426	222
	310	553	600	490	354
	237	443	559	425	215
	396	583	607	581	476
	237	500	539	516	363
	201	400	600	507	357
	279	355	600	506	225
Mean	260.5	443.625	574.125	494.5	315.125
SD	66.9584	95.232	42.4918	50.5484	91.257
p-value	0.001	0.0007	<0.0001	<0.0001	0.0016
	**	***	****	****	**
Graphs plotted and statistical calculations in Prism 10.2.3

[truncated: 63 more sheets: 1m, 1n, 3b, 3c, 4b, 4d, 4e, 4f, 4g, 4h, 5c, 5d, 5e, 5f, 5g, 5h, 5i, 5j, 5k, 6a …]
